# Supplementary material for: The Causal Relationship between the Morning Chronotype and the Gut Microbiota: A Bidirectional Two-Sample Mendelian Randomization Study
Source: Nutrients. 2023 Dec 22;16(1):46. doi: 10.3390/nu16010046 (PMC10780629; doi:10.3390/nu16010046)
Supplement: Supplementary file 1 [file nutrients-16-00046-s001.zip]

Archive with 2 entries (2 files):
- nutrients-2751257-supplementary figures.pdf
- nutrients-2751257-supplementary tables.xlsx
