# Supplementary material for: The Causal Relationship between the Morning Chronotype and the Gut Microbiota: A Bidirectional Two-Sample Mendelian Randomization Study
Source: Nutrients. 2023 Dec 22;16(1):46. doi: 10.3390/nu16010046 (PMC10780629; doi:10.3390/nu16010046)
Supplement: Supplementary file 1 [file nutrients-16-00046-s001.zip › nutrients-2751257-supplementary tables.xlsx]

## Sheet: Table S1
Table S1 Summary information on diurnal preference SNPs used as genetic instruments for the Mendelian randomization analyses
SNP	CHR	Effect allele	Other allele	Effect allele frequency	β	SE	P-value	Sample size	R²	F-value
rs17374439	1	C	T	0.803508	-0.0555478	0.00566145	1.2e-22	403195	0.000974314	393.22
rs3767240	1	T	C	0.6179	-0.0312547	0.00462739	7.3e-12	403195	0.000461271	186.067
rs12140153	1	G	T	0.904974	0.0484879	0.00787657	4.8e-10	403195	0.000404367	163.104
rs7547493	1	A	G	0.82194	-0.0582789	0.00587503	2.5e-23	403195	0.000994167	401.24
rs11588913	1	G	A	0.601488	0.0252376	0.00459169	2.5e-08	403195	0.000305348	123.152
rs72720396	1	A	G	0.769471	-0.0430894	0.00533877	5.3e-16	403195	0.000658702	265.759
rs6656331	1	C	T	0.475922	0.0271244	0.00451193	1.5e-09	403195	0.000367013	148.032
rs17575798	1	G	A	0.806886	0.0392352	0.00568886	7.8e-12	403195	0.000479742	193.521
rs6537834	1	T	C	0.385278	-0.0252152	0.00462393	3.5e-08	403195	0.000301167	121.465
rs11587758	1	G	A	0.604254	-0.0346078	0.00459127	3.8e-14	403195	0.000572815	231.087
rs75650221	1	C	T	0.961665	-0.0646983	0.011744	3.3e-08	403195	0.000308628	124.475
rs11580135	1	T	C	0.317102	-0.0275921	0.00483431	1.3e-08	403195	0.000329727	132.987
rs1144566	1	T	C	0.0301951	0.170568	0.0131392	2.8e-38	403195	0.00170391	688.176
rs10196909	2	C	A	0.481825	0.0321137	0.00450856	6.2e-13	403195	0.000514964	207.737
rs75120545	2	C	T	0.969822	-0.0974698	0.013897	2.9e-12	403195	0.0005561	224.34
rs786406	2	A	G	0.297822	-0.0327319	0.00492279	1e-11	403195	0.000448102	180.752
rs10495976	2	A	T	0.609803	-0.0280661	0.00464114	8e-10	403195	0.000374859	151.197
rs7602425	2	C	T	0.924493	-0.0536212	0.00854512	3.2e-10	403195	0.000401415	161.913
rs778147	2	C	A	0.366787	0.0296842	0.00466945	4.6e-10	403195	0.000409303	165.095
rs6744983	2	G	T	0.62256	-0.0253244	0.00464336	4.9e-08	403195	0.000301396	121.557
rs10520176	2	T	C	0.501844	0.0333663	0.00451125	2e-13	403195	0.000556647	224.561
rs28380327	2	A	T	0.629168	0.0289857	0.0046586	7.8e-10	403195	0.00039205	158.134
rs1947198	2	C	T	0.87783	-0.0396714	0.00686993	3.2e-09	403195	0.000337567	136.151
rs11679484	2	C	A	0.626068	-0.0298469	0.00467197	1.6e-10	403195	0.000417102	168.243
rs138964083	2	C	T	0.941426	-0.0591602	0.00960026	1e-09	403195	0.000385994	155.69
rs77008212	2	A	G	0.912884	0.0825698	0.00798588	1.1e-24	403195	0.00108439	437.694
rs114870822	2	G	A	0.987205	-0.108373	0.0201178	3.4e-08	403195	0.000296702	119.663
rs34581681	3	G	A	0.839317	0.034486	0.00617986	4.2e-08	403195	0.000320783	129.379
rs149611468	3	T	C	0.98802	0.119935	0.0211151	1.3e-08	403195	0.000340521	137.343
rs13059636	3	A	G	0.528035	-0.0317863	0.0045329	3.5e-12	403195	0.000503596	203.149
rs115774037	3	T	C	0.973872	-0.078752	0.0140393	3.5e-08	403195	0.000315618	127.295
rs11712056	3	T	C	0.556466	0.031956	0.0045329	3.7e-12	403195	0.000504081	203.344
rs60194061	3	G	A	0.73032	-0.0326372	0.00511118	8.6e-11	403195	0.000419583	169.244
rs957501	3	T	A	0.336033	0.0263167	0.00477453	3e-08	403195	0.000309045	124.643
rs13065394	3	G	T	0.711759	0.0297983	0.00497014	2.2e-09	403195	0.000364336	146.951
rs2102506	3	G	A	0.3605	0.0293301	0.00472786	8.3e-10	403195	0.000396646	159.988
rs3850174	3	T	A	0.742864	0.0318495	0.00519636	1.4e-09	403195	0.000387532	156.311
rs2239626	3	T	C	0.695468	-0.0335827	0.00490904	5e-12	403195	0.000477718	192.704
rs34627176	4	G	A	0.786135	-0.0298813	0.00551285	3.6e-08	403195	0.000300238	121.09
rs231398	4	G	A	0.837855	0.0354509	0.00615616	5.8e-09	403195	0.000341473	137.727
rs12498561	4	C	G	0.495316	-0.0246853	0.00451296	4.6e-08	403195	0.000304655	122.872
rs28634184	4	C	T	0.749415	0.0299077	0.00521122	1.3e-08	403195	0.000335949	135.498
rs7691121	4	C	G	0.767925	0.0340511	0.00532954	1e-10	403195	0.000413275	166.699
rs4339281	4	A	G	0.872986	0.0394057	0.00677257	5.3e-09	403195	0.000344355	138.89
rs4241964	4	T	G	0.525037	-0.0326407	0.00453345	7.2e-13	403195	0.000531372	214.359
rs10067113	5	C	T	0.380528	-0.0280609	0.00465694	2.5e-09	403195	0.000371229	149.732
rs7701529	5	A	T	0.237701	-0.0300077	0.00532109	1.7e-08	403195	0.000326326	131.615
rs34875688	5	T	A	0.767268	0.0320299	0.00534073	1.1e-09	403195	0.000366391	147.78
rs12055234	5	G	A	0.67152	-0.0271463	0.00480045	1.5e-08	403195	0.000325102	131.121
rs1027742	5	A	G	0.738161	0.0306919	0.00514017	3.6e-09	403195	0.000364135	146.87
rs2910032	5	C	T	0.482294	-0.0336963	0.00451163	1.1e-13	403195	0.000567008	228.744
rs7735794	5	G	A	0.775914	-0.0313895	0.00570769	4.5e-08	403195	0.000342631	138.194
rs9369915	6	G	A	0.694286	-0.0371942	0.00491617	3e-14	403195	0.000587265	236.92
rs2842638	6	T	G	0.576697	0.0306548	0.0046083	1.9e-11	403195	0.000458803	185.071
rs2653343	6	T	A	0.214721	0.0613434	0.00549376	5.2e-29	403195	0.00126901	512.305
rs60616179	6	A	G	0.945063	0.0562524	0.009965	9.2e-09	403195	0.000328577	132.524
rs520954	6	A	G	0.672827	-0.0422581	0.00479665	1.6e-18	403195	0.000786196	317.238
rs3877930	6	A	G	0.986059	-0.112315	0.0192049	3e-09	403195	0.000346819	139.883
rs9365769	6	A	G	0.436791	0.0262836	0.00457414	7.3e-09	403195	0.000339894	137.089
rs1494185	7	G	A	0.725563	0.028783	0.00505302	1.1e-08	403195	0.000329929	133.069
rs12669911	7	A	C	0.384427	-0.0294686	0.00466454	1.8e-10	403195	0.000411001	165.781
rs6967481	7	C	T	0.50325	-0.029923	0.00452547	1.9e-11	403195	0.000447674	180.58
rs202157	7	C	T	0.29887	0.0397113	0.00493645	1.3e-15	403195	0.000660905	266.649
rs4729854	7	T	A	0.516577	0.0443063	0.00461134	1.9e-21	403195	0.000980445	395.697
rs1524472	7	A	G	0.440956	0.0252952	0.00453478	2.1e-08	403195	0.000315462	127.232
rs13269289	8	G	A	0.673433	-0.0275791	0.00485097	5.5e-09	403195	0.000334547	134.932
rs11786306	8	G	C	0.646069	-0.0292175	0.00474691	7e-10	403195	0.000390403	157.469
rs13255030	8	A	G	0.58516	0.026079	0.00457953	1.5e-08	403195	0.000330192	133.175
rs7001604	8	T	C	0.613053	-0.0318374	0.00465169	7.3e-12	403195	0.0004809	193.989
rs769066	8	T	C	0.816231	-0.0329101	0.00583263	1.9e-08	403195	0.000324918	131.047
rs4321976	8	T	C	0.778752	0.0328285	0.00543138	8.7e-10	403195	0.000371373	149.791
rs1470764	8	G	A	0.387169	0.0285814	0.00463098	5.9e-10	403195	0.000387649	156.358
rs12682033	8	T	C	0.240285	0.034887	0.00529299	6.1e-11	403195	0.00044436	179.242
rs10976942	9	C	A	0.917117	-0.0493619	0.00817039	1e-09	403195	0.000370428	149.409
rs308521	9	T	C	0.602903	0.0279091	0.00461881	1.5e-09	403195	0.000372963	150.432
rs62553781	9	C	T	0.965073	0.0828273	0.0123021	3e-11	403195	0.000462486	186.557
rs10123584	9	G	A	0.292722	0.0270426	0.00495784	4e-08	403195	0.000302812	122.128
rs10818834	9	T	C	0.733086	0.0323011	0.00511442	4.2e-10	403195	0.000408311	164.695
rs34619169	9	G	A	0.692101	-0.0272806	0.00488632	1.5e-08	403195	0.000317187	127.928
rs28458909	9	C	T	0.876461	0.0676497	0.00683765	4.7e-23	403195	0.000991057	399.983
rs2893787	10	G	A	0.2553	0.0288453	0.00516506	3.5e-08	403195	0.000316382	127.604
rs4752593	10	G	C	0.371575	0.0265676	0.00468542	9.8e-09	403195	0.000329636	132.951
rs6599694	10	G	T	0.656185	0.0266711	0.00476984	2.1e-08	403195	0.000320969	129.454
rs72632979	11	A	G	0.828665	0.0346051	0.00599706	4e-09	403195	0.000340044	137.15
rs10501087	11	T	C	0.799452	-0.0346935	0.00562434	5.4e-10	403195	0.000385955	155.675
rs512647	11	G	C	0.556369	-0.0244887	0.00453866	4.2e-08	403195	0.000296037	119.395
rs11032362	11	G	A	0.909159	-0.0672744	0.0078366	7.3e-18	403195	0.000747569	301.64
rs11229543	11	G	A	0.759944	0.033727	0.00527519	1.1e-10	403195	0.00041503	167.407
rs4936291	11	A	G	0.610604	-0.0276435	0.00474862	9.4e-09	403195	0.000363385	146.568
rs73606718	11	G	A	0.879064	0.040119	0.00691498	5.7e-09	403195	0.000342221	138.028
rs2467109	12	T	A	0.718089	-0.0276799	0.00501668	3.9e-08	403195	0.000310205	125.111
rs7302062	12	T	C	0.55303	0.0317771	0.00453388	5.2e-12	403195	0.000499213	201.38
rs7313852	12	G	A	0.564644	0.0477061	0.00455758	3.8e-25	403195	0.00111891	451.644
rs11174781	12	T	C	0.877633	0.0475212	0.00687518	3.9e-12	403195	0.000485045	195.662
rs7959983	12	T	C	0.595837	-0.0318282	0.00457585	4.7e-12	403195	0.000487908	196.817
rs7304278	12	A	G	0.274962	-0.0327762	0.00506843	9.6e-11	403195	0.000428332	172.775
rs9597241	13	A	C	0.811186	0.0322479	0.00579356	2.7e-08	403195	0.000318557	128.481
rs9573971	13	A	G	0.966149	0.108483	0.0124737	4.9e-18	403195	0.000769784	310.611
rs11841335	13	G	A	0.746028	0.0283759	0.00518535	4e-08	403195	0.00030512	123.06
rs10149448	14	A	G	0.603659	0.0272319	0.00461608	5.6e-09	403195	0.000354851	143.124
rs12927162	16	A	G	0.721652	0.0459823	0.00503141	2e-20	403195	0.000849429	342.775
rs1421085	16	T	C	0.59687	-0.0416273	0.00459528	1.8e-19	403195	0.000833895	336.501
rs62046253	16	C	T	0.655839	-0.0299674	0.00473879	1.4e-10	403195	0.000405403	163.522
rs11645898	16	T	C	0.832897	0.0356701	0.00604233	1.8e-09	403195	0.000354172	142.85
rs2518022	17	T	C	0.0835266	0.0626693	0.00813849	7.6e-15	403195	0.000601291	242.582
rs3760185	17	C	T	0.751597	0.0371222	0.00527711	2.1e-12	403195	0.000514564	207.575
rs72829936	17	G	A	0.836049	-0.0352298	0.00610979	5.5e-09	403195	0.000340248	137.232
rs35653190	17	C	T	0.771778	0.0303562	0.00540798	2e-08	403195	0.00032462	130.927
rs17682747	17	G	A	0.767481	-0.0305453	0.00534573	8.7e-09	403195	0.000333	134.308
rs2949923	17	A	G	0.538655	-0.0265539	0.0045291	4.2e-09	403195	0.000350448	141.348
rs62082401	18	C	G	0.809399	-0.0433691	0.00574168	1.2e-14	403195	0.000580335	234.123
rs4239386	18	T	A	0.665044	0.0343168	0.00478623	4.2e-13	403195	0.000524665	211.652
rs12969848	18	C	T	0.470293	-0.0362004	0.00452995	2.6e-15	403195	0.000652921	263.425
rs9962650	18	C	G	0.576796	-0.0263905	0.00457013	5.8e-09	403195	0.000340014	137.138
rs9964420	18	C	A	0.695679	0.0406117	0.0049227	2.4e-16	403195	0.00069835	281.767
rs11152350	18	A	C	0.470982	-0.0279869	0.00451706	6.4e-10	403195	0.000390314	157.433
rs9636202	19	G	A	0.733926	0.0281132	0.00512565	2.7e-08	403195	0.000308678	124.495
rs11670534	19	C	T	0.834403	0.0328734	0.00608396	4.7e-08	403195	0.00029864	120.445
rs78095690	20	T	C	0.564251	-0.0275925	0.00456112	1.1e-09	403195	0.000374387	151.007
rs2072727	20	T	C	0.4361	0.0278367	0.0045507	5.6e-10	403195	0.000381113	153.721
rs139911	22	C	T	0.42411	0.0377065	0.00457846	2.2e-16	403195	0.000694513	280.217
rs4822107	22	G	A	0.494268	-0.0278435	0.00453576	8.7e-10	403195	0.000387579	156.33
Note: This study first identified SNPs with p-value <5×10-8, and further performed PLINK clumping with a cut-off value of R2 =0.001 and a gene distance window =10000 kb based on the European populations in the 1000 genomes reference panel. The SNP with the lowest p-value was retained when in linkage disequilibrium.

## Sheet: Table S2
Table S2 Summary information on gut microbiota SNPs used as genetic instruments for the Mendelian randomization analyses
SNP	CHR	Effect allele	Other allele	β	SE	P-value	Trait	R²	F-value
Class Erysipelotrichia
rs1884466	1	C	T	-0.0475363	0.0106939	9.52708e-06	Gut microbiota abundance (class Erysipelotrichia id.2147)	0.0013795	19.7596
rs290833	1	T	G	-0.0497374	0.0111376	8.02897e-06	Gut microbiota abundance (class Erysipelotrichia id.2147)	0.00139226	19.9427
rs2300774	3	A	G	-0.0524152	0.0106784	8.95468e-07	Gut microbiota abundance (class Erysipelotrichia id.2147)	0.00168157	24.0936
rs1074800	5	G	A	-0.0492438	0.010887	6.14582e-06	Gut microbiota abundance (class Erysipelotrichia id.2147)	0.00142826	20.4591
rs62504403	8	C	T	0.0681159	0.0127883	1.12264e-07	Gut microbiota abundance (class Erysipelotrichia id.2147)	0.00197949	28.3708
rs7826267	8	G	T	0.0839071	0.0199131	9.28453e-06	Gut microbiota abundance (class Erysipelotrichia id.2147)	0.00123972	17.755
rs10781552	10	C	T	-0.0552212	0.0116074	2.33115e-06	Gut microbiota abundance (class Erysipelotrichia id.2147)	0.00157978	22.633
rs17530232	13	A	G	0.10305	0.0224648	2.79126e-06	Gut microbiota abundance (class Erysipelotrichia id.2147)	0.00146891	21.0422
rs4078432	14	T	C	0.0608929	0.0133764	4.23107e-06	Gut microbiota abundance (class Erysipelotrichia id.2147)	0.00144667	20.7231
rs8003149	14	C	T	0.0538798	0.0116888	4.08479e-06	Gut microbiota abundance (class Erysipelotrichia id.2147)	0.00148323	21.2477
rs56970041	14	T	G	0.0724145	0.0164471	5.40344e-06	Gut microbiota abundance (class Erysipelotrichia id.2147)	0.0013534	19.3853
rs35161940	17	T	C	-0.0806041	0.0167641	1.8451e-06	Gut microbiota abundance (class Erysipelotrichia id.2147)	0.0016136	23.1182
rs7234058	18	T	C	-0.0945759	0.0194091	9.12347e-07	Gut microbiota abundance (class Erysipelotrichia id.2147)	0.00165719	23.7438
Class Negativicutes
rs13086907	3	G	A	0.0625312	0.0131735	1.95488e-06	Gut microbiota abundance (class Negativicutes id.2164)	0.00157272	22.5316
rs73232831	4	G	A	-0.151829	0.0314932	1.87452e-06	Gut microbiota abundance (class Negativicutes id.2164)	0.00162223	23.2421
rs1643968	5	T	C	-0.0565284	0.0112298	4.14601e-07	Gut microbiota abundance (class Negativicutes id.2164)	0.00176833	25.339
rs4722181	7	T	G	0.0501306	0.0105798	2.00111e-06	Gut microbiota abundance (class Negativicutes id.2164)	0.00156716	22.4518
rs1135612	7	G	A	0.0529785	0.0119177	9.26296e-06	Gut microbiota abundance (class Negativicutes id.2164)	0.00137961	19.7613
rs1447205	8	C	G	0.0502053	0.0108382	2.93326e-06	Gut microbiota abundance (class Negativicutes id.2164)	0.00149788	21.4578
rs61249479	9	A	C	0.0777075	0.0168628	2.95474e-06	Gut microbiota abundance (class Negativicutes id.2164)	0.0014824	21.2357
rs4463806	10	C	T	0.0543966	0.0129365	7.80657e-06	Gut microbiota abundance (class Negativicutes id.2164)	0.00123457	17.6811
rs1649999	10	A	G	0.0748989	0.0166458	7.58124e-06	Gut microbiota abundance (class Negativicutes id.2164)	0.00141342	20.2461
rs9423647	10	G	A	0.047817	0.0105282	6.06108e-06	Gut microbiota abundance (class Negativicutes id.2164)	0.00144003	20.628
rs71405394	15	G	A	-0.114178	0.02405	2.16631e-06	Gut microbiota abundance (class Negativicutes id.2164)	0.00157323	22.539
rs60274479	16	T	C	-0.0659623	0.0134137	1.1623e-06	Gut microbiota abundance (class Negativicutes id.2164)	0.00168773	24.1821
rs2834062	21	A	G	0.0489057	0.0108842	8.43918e-06	Gut microbiota abundance (class Negativicutes id.2164)	0.00140947	20.1895
Family Bacteroidaceae
rs1340391	1	T	C	-0.0592004	0.0132244	6.73008e-06	Gut microbiota abundance (family Bacteroidaceae id.917)	0.00139905	20.04
rs11585893	1	A	G	-0.0740746	0.0147633	1.79511e-06	Gut microbiota abundance (family Bacteroidaceae id.917)	0.00175691	25.1751
rs66710942	3	T	C	-0.0488038	0.0107412	5.8626e-06	Gut microbiota abundance (family Bacteroidaceae id.917)	0.00144118	20.6444
rs2366421	3	T	A	-0.0528153	0.0117124	7.64945e-06	Gut microbiota abundance (family Bacteroidaceae id.917)	0.00141956	20.3342
rs6795673	3	C	T	0.0538565	0.0105251	3.37909e-07	Gut microbiota abundance (family Bacteroidaceae id.917)	0.00182714	26.1833
rs28757219	6	T	A	0.0818398	0.0170319	1.2942e-06	Gut microbiota abundance (family Bacteroidaceae id.917)	0.00161155	23.0889
rs13207588	6	A	G	-0.059205	0.0131195	7.48497e-06	Gut microbiota abundance (family Bacteroidaceae id.917)	0.0014217	20.3649
rs495004	9	C	G	-0.0607475	0.0129865	3.4209e-06	Gut microbiota abundance (family Bacteroidaceae id.917)	0.00152739	21.8813
rs9507307	13	C	T	0.0604456	0.0129128	2.12711e-06	Gut microbiota abundance (family Bacteroidaceae id.917)	0.00152956	21.9123
rs2023437	14	T	C	-0.0782325	0.0167634	5.01822e-06	Gut microbiota abundance (family Bacteroidaceae id.917)	0.00152031	21.7796
rs17619981	19	T	G	0.0880978	0.0187002	2.68683e-06	Gut microbiota abundance (family Bacteroidaceae id.917)	0.0015492	22.1941
rs66474973	20	G	T	0.0812515	0.0164479	6.80973e-07	Gut microbiota abundance (family Bacteroidaceae id.917)	0.00170312	24.4029
Family Enterobacteriaceae
rs80319214	2	C	G	0.0990404	0.0215877	6.95312e-06	Gut microbiota abundance (family Enterobacteriaceae id.3469)	0.00146932	21.0481
rs2374342	2	C	A	0.0582927	0.0126195	4.51617e-06	Gut microbiota abundance (family Enterobacteriaceae id.3469)	0.0014895	21.3375
rs111229068	11	A	T	0.110561	0.0241719	3.65359e-06	Gut microbiota abundance (family Enterobacteriaceae id.3469)	0.00146046	20.921
rs11026530	11	T	C	0.0822408	0.0186379	9.42692e-06	Gut microbiota abundance (family Enterobacteriaceae id.3469)	0.00135935	19.4707
rs79757635	13	C	A	0.0758597	0.0171286	9.31859e-06	Gut microbiota abundance (family Enterobacteriaceae id.3469)	0.00136939	19.6146
rs61973590	14	C	G	-0.0605392	0.0133696	8.53532e-06	Gut microbiota abundance (family Enterobacteriaceae id.3469)	0.00143139	20.5039
rs35673018	16	G	A	0.0899642	0.0202934	7.63115e-06	Gut microbiota abundance (family Enterobacteriaceae id.3469)	0.00137207	19.653
rs4792380	17	A	T	0.115598	0.0257683	9.48965e-06	Gut microbiota abundance (family Enterobacteriaceae id.3469)	0.00140495	20.1247
rs504442	18	T	G	0.084159	0.0189479	5.17095e-06	Gut microbiota abundance (family Enterobacteriaceae id.3469)	0.00137728	19.7278
rs78143293	18	A	G	-0.0848521	0.0170415	1.19564e-06	Gut microbiota abundance (family Enterobacteriaceae id.3469)	0.00173021	24.7919
rs62210023	20	A	G	0.0606754	0.0130125	3.13163e-06	Gut microbiota abundance (family Enterobacteriaceae id.3469)	0.0015177	21.7422
Family Erysipelotrichaceae
rs290833	1	T	G	-0.0497374	0.0111376	8.02897e-06	Gut microbiota abundance (family Erysipelotrichaceae id.2149)	0.00139226	19.9427
rs1884466	1	C	T	-0.0475363	0.0106939	9.52708e-06	Gut microbiota abundance (family Erysipelotrichaceae id.2149)	0.0013795	19.7596
rs2300774	3	A	G	-0.0524152	0.0106784	8.95468e-07	Gut microbiota abundance (family Erysipelotrichaceae id.2149)	0.00168157	24.0936
rs1074800	5	G	A	-0.0492438	0.010887	6.14582e-06	Gut microbiota abundance (family Erysipelotrichaceae id.2149)	0.00142826	20.4591
rs62504403	8	C	T	0.0681159	0.0127883	1.12264e-07	Gut microbiota abundance (family Erysipelotrichaceae id.2149)	0.00197949	28.3708
rs7826267	8	G	T	0.0839071	0.0199131	9.28453e-06	Gut microbiota abundance (family Erysipelotrichaceae id.2149)	0.00123972	17.755
rs10781552	10	C	T	-0.0552212	0.0116074	2.33115e-06	Gut microbiota abundance (family Erysipelotrichaceae id.2149)	0.00157978	22.633
rs17530232	13	A	G	0.10305	0.0224648	2.79126e-06	Gut microbiota abundance (family Erysipelotrichaceae id.2149)	0.00146891	21.0422
rs56970041	14	T	G	0.0724145	0.0164471	5.40344e-06	Gut microbiota abundance (family Erysipelotrichaceae id.2149)	0.0013534	19.3853
rs4078432	14	T	C	0.0608929	0.0133764	4.23107e-06	Gut microbiota abundance (family Erysipelotrichaceae id.2149)	0.00144667	20.7231
rs8003149	14	C	T	0.0538798	0.0116888	4.08479e-06	Gut microbiota abundance (family Erysipelotrichaceae id.2149)	0.00148323	21.2477
rs35161940	17	T	C	-0.0806041	0.0167641	1.8451e-06	Gut microbiota abundance (family Erysipelotrichaceae id.2149)	0.0016136	23.1182
rs7234058	18	T	C	-0.0945759	0.0194091	9.12347e-07	Gut microbiota abundance (family Erysipelotrichaceae id.2149)	0.00165719	23.7438
Family Peptococcaceae
rs12144792	1	C	T	0.064399	0.0141246	5.82237e-06	Gut microbiota abundance (family Peptococcaceae id.2024)	0.00145117	20.7877
rs12992764	2	T	G	0.0684213	0.0141137	1.46157e-06	Gut microbiota abundance (family Peptococcaceae id.2024)	0.00164033	23.5018
rs12634826	3	T	G	-0.0739885	0.0150931	1.01109e-06	Gut microbiota abundance (family Peptococcaceae id.2024)	0.0016772	24.031
rs75430375	5	C	T	-0.147941	0.0317498	3.40847e-06	Gut microbiota abundance (family Peptococcaceae id.2024)	0.00151558	21.7118
rs4990837	8	G	A	-0.0910387	0.0185869	1.74193e-06	Gut microbiota abundance (family Peptococcaceae id.2024)	0.00167438	23.9904
rs35703006	8	G	T	0.0812655	0.0164355	4.94778e-07	Gut microbiota abundance (family Peptococcaceae id.2024)	0.00170627	24.4482
rs117452796	9	A	G	-0.257982	0.0549569	3.15297e-06	Gut microbiota abundance (family Peptococcaceae id.2024)	0.00153818	22.0361
rs150600492	10	A	C	0.135774	0.0289757	2.31308e-06	Gut microbiota abundance (family Peptococcaceae id.2024)	0.00153265	21.9566
rs75898026	13	A	G	-0.0821779	0.0173541	2.02209e-06	Gut microbiota abundance (family Peptococcaceae id.2024)	0.00156519	22.4236
Genus Alloprevotella
rs4364940	1	A	G	0.126418	0.0282207	8.58361e-06	Gut microbiota abundance (genus Alloprevotella id.961)	0.00140093	20.067
rs4680035	3	G	A	0.119599	0.0259446	4.99057e-06	Gut microbiota abundance (genus Alloprevotella id.961)	0.0014834	21.2501
rs17380632	3	A	T	0.125564	0.0280409	9.27129e-06	Gut microbiota abundance (genus Alloprevotella id.961)	0.00139985	20.0515
rs58212166	4	A	G	-0.161506	0.0359102	7.93615e-06	Gut microbiota abundance (genus Alloprevotella id.961)	0.00141212	20.2275
rs12675596	8	G	T	0.145669	0.0290678	9.63718e-07	Gut microbiota abundance (genus Alloprevotella id.961)	0.00175263	25.1137
rs2154444	21	G	T	-0.138234	0.0308961	8.36758e-06	Gut microbiota abundance (genus Alloprevotella id.961)	0.00139752	20.0181
rs34619204	21	G	A	-0.156037	0.0344392	8.84199e-06	Gut microbiota abundance (genus Alloprevotella id.961)	0.00143307	20.5281
Genus Bacteroides
rs1340391	1	T	C	-0.0592004	0.0132244	6.73008e-06	Gut microbiota abundance (genus Bacteroides id.918)	0.00139905	20.04
rs11585893	1	A	G	-0.0740746	0.0147633	1.79511e-06	Gut microbiota abundance (genus Bacteroides id.918)	0.00175691	25.1751
rs6795673	3	C	T	0.0538565	0.0105251	3.37909e-07	Gut microbiota abundance (genus Bacteroides id.918)	0.00182714	26.1833
rs66710942	3	T	C	-0.0488038	0.0107412	5.8626e-06	Gut microbiota abundance (genus Bacteroides id.918)	0.00144118	20.6444
rs2366421	3	T	A	-0.0528153	0.0117124	7.64945e-06	Gut microbiota abundance (genus Bacteroides id.918)	0.00141956	20.3342
rs28757219	6	T	A	0.0818398	0.0170319	1.2942e-06	Gut microbiota abundance (genus Bacteroides id.918)	0.00161155	23.0889
rs13207588	6	A	G	-0.059205	0.0131195	7.48497e-06	Gut microbiota abundance (genus Bacteroides id.918)	0.0014217	20.3649
rs495004	9	C	G	-0.0607475	0.0129865	3.4209e-06	Gut microbiota abundance (genus Bacteroides id.918)	0.00152739	21.8813
rs9507307	13	C	T	0.0604456	0.0129128	2.12711e-06	Gut microbiota abundance (genus Bacteroides id.918)	0.00152956	21.9123
rs2023437	14	T	C	-0.0782325	0.0167634	5.01822e-06	Gut microbiota abundance (genus Bacteroides id.918)	0.00152031	21.7796
rs17619981	19	T	G	0.0880978	0.0187002	2.68683e-06	Gut microbiota abundance (genus Bacteroides id.918)	0.0015492	22.1941
rs66474973	20	G	T	0.0812515	0.0164479	6.80973e-07	Gut microbiota abundance (genus Bacteroides id.918)	0.00170312	24.4029
Genus Bifidobacterium
rs12022129	1	A	G	-0.0619356	0.0138937	7.9965e-06	Gut microbiota abundance (genus Bifidobacterium id.436)	0.00138734	19.8722
rs182549	2	T	C	-0.119703	0.0127294	1.2782e-20	Gut microbiota abundance (genus Bifidobacterium id.436)	0.00614413	88.4289
rs62181700	2	G	A	-0.0624643	0.0131205	2.17245e-06	Gut microbiota abundance (genus Bifidobacterium id.436)	0.00158204	22.6654
rs4567981	2	T	A	0.0562084	0.0117923	1.92832e-06	Gut microbiota abundance (genus Bifidobacterium id.436)	0.00158584	22.7198
rs55888705	4	A	G	0.0546319	0.0121139	6.67022e-06	Gut microbiota abundance (genus Bifidobacterium id.436)	0.00141987	20.3388
rs4957061	5	T	C	0.0534239	0.0117431	5.77936e-06	Gut microbiota abundance (genus Bifidobacterium id.436)	0.00144484	20.6969
rs73797465	5	T	G	-0.0953566	0.0209236	4.38157e-06	Gut microbiota abundance (genus Bifidobacterium id.436)	0.00144991	20.7696
rs76671854	5	C	G	-0.0846055	0.0184003	3.95667e-06	Gut microbiota abundance (genus Bifidobacterium id.436)	0.00147587	21.1421
rs857444	6	C	T	0.0558234	0.0121219	3.571e-06	Gut microbiota abundance (genus Bifidobacterium id.436)	0.00148044	21.2076
rs2686790	7	C	T	-0.070741	0.0157926	7.49894e-06	Gut microbiota abundance (genus Bifidobacterium id.436)	0.00140078	20.0648
rs2491158	10	A	G	-0.0712624	0.015983	8.04711e-06	Gut microbiota abundance (genus Bifidobacterium id.436)	0.00138785	19.8794
rs10841473	12	G	C	-0.0624207	0.0129438	1.6452e-06	Gut microbiota abundance (genus Bifidobacterium id.436)	0.00162319	23.2559
rs7322849	13	T	C	0.112428	0.0201813	1.08368e-08	Gut microbiota abundance (genus Bifidobacterium id.436)	0.00216497	31.0349
rs540489	17	T	G	-0.0637641	0.0138746	5.19457e-06	Gut microbiota abundance (genus Bifidobacterium id.436)	0.00147439	21.1209
rs75344046	21	C	T	0.232354	0.0505979	4.86351e-06	Gut microbiota abundance (genus Bifidobacterium id.436)	0.0014721	21.088
rs5746486	22	T	C	-0.0536216	0.0120801	8.99953e-06	Gut microbiota abundance (genus Bifidobacterium id.436)	0.00137557	19.7033
Genus Catenibacterium
rs12404911	1	C	T	0.140717	0.0304142	2.79892e-06	Gut microbiota abundance (genus Catenibacterium id.2153)	0.00149428	21.4062
rs77285108	4	G	A	-0.161826	0.0353447	3.62677e-06	Gut microbiota abundance (genus Catenibacterium id.2153)	0.00146337	20.9627
rs212393	6	A	G	0.135254	0.0286209	3.62485e-06	Gut microbiota abundance (genus Catenibacterium id.2153)	0.00155883	22.3323
rs7742829	6	C	T	0.11411	0.0251099	5.60725e-06	Gut microbiota abundance (genus Catenibacterium id.2153)	0.00144169	20.6518
rs73128290	7	A	G	0.129726	0.0284563	4.29368e-06	Gut microbiota abundance (genus Catenibacterium id.2153)	0.00145081	20.7825
Genus Intestinibacter
rs893394	2	G	A	0.0583322	0.0130729	7.85037e-06	Gut microbiota abundance (genus Intestinibacter id.11345)	0.00138999	19.9101
rs68093214	3	C	T	0.0662258	0.0149877	9.25763e-06	Gut microbiota abundance (genus Intestinibacter id.11345)	0.00136312	19.5247
rs2702387	4	G	A	-0.0608559	0.0132145	4.25991e-06	Gut microbiota abundance (genus Intestinibacter id.11345)	0.00148048	21.2082
rs10805326	4	A	G	-0.0775151	0.0139665	3.54544e-08	Gut microbiota abundance (genus Intestinibacter id.11345)	0.00214885	30.8033
rs6875660	5	C	T	0.0890455	0.0193905	3.05781e-06	Gut microbiota abundance (genus Intestinibacter id.11345)	0.00147214	21.0885
rs447950	5	A	G	0.0628342	0.0136652	5.6391e-06	Gut microbiota abundance (genus Intestinibacter id.11345)	0.00147591	21.1427
rs9348442	6	C	T	0.099082	0.0221625	6.25936e-06	Gut microbiota abundance (genus Intestinibacter id.11345)	0.00139537	19.9872
rs62430350	6	T	C	0.151096	0.0351476	6.84227e-06	Gut microbiota abundance (genus Intestinibacter id.11345)	0.00129032	18.4805
rs16938435	9	T	C	-0.112189	0.0235439	1.80098e-06	Gut microbiota abundance (genus Intestinibacter id.11345)	0.00158488	22.7062
rs2098844	11	T	C	0.0575295	0.0128416	6.78875e-06	Gut microbiota abundance (genus Intestinibacter id.11345)	0.00140112	20.0698
rs478972	11	C	T	0.142681	0.0297116	1.81991e-06	Gut microbiota abundance (genus Intestinibacter id.11345)	0.00160962	23.0611
rs11109097	12	T	C	-0.0624272	0.0138539	5.4949e-06	Gut microbiota abundance (genus Intestinibacter id.11345)	0.00141752	20.305
rs4327025	15	G	A	-0.0810346	0.0154397	1.64327e-07	Gut microbiota abundance (genus Intestinibacter id.11345)	0.00192207	27.5463
rs118030283	16	G	A	-0.151829	0.0324471	2.67436e-06	Gut microbiota abundance (genus Intestinibacter id.11345)	0.0015284	21.8956
rs6062862	20	A	G	0.0924508	0.0204658	6.6799e-06	Gut microbiota abundance (genus Intestinibacter id.11345)	0.00142458	20.4063
Genus Parabacteroides
rs6657302	1	T	C	-0.10452	0.0225521	9.75708e-06	Gut microbiota abundance (genus Parabacteroides id.954)	0.00149939	21.4795
rs72893646	2	A	T	-0.0715594	0.0156668	8.83385e-06	Gut microbiota abundance (genus Parabacteroides id.954)	0.00145641	20.8628
rs115602804	3	G	A	0.10308	0.0222736	1.93059e-06	Gut microbiota abundance (genus Parabacteroides id.954)	0.00149507	21.4175
rs114567323	3	T	C	0.186478	0.0405199	5.65484e-06	Gut microbiota abundance (genus Parabacteroides id.954)	0.00147849	21.1796
rs3860755	5	G	C	0.0558784	0.0116625	1.71325e-06	Gut microbiota abundance (genus Parabacteroides id.954)	0.00160233	22.9564
rs11965579	6	G	C	0.162824	0.0381863	8.86584e-06	Gut microbiota abundance (genus Parabacteroides id.954)	0.00126944	18.1812
rs4236095	6	A	G	-0.0761961	0.0157042	1.93143e-06	Gut microbiota abundance (genus Parabacteroides id.954)	0.00164309	23.5415
rs60884758	9	C	T	-0.0702667	0.0142249	5.7069e-07	Gut microbiota abundance (genus Parabacteroides id.954)	0.00170295	24.4006
rs7298818	12	C	T	0.0888832	0.0200902	8.53631e-06	Gut microbiota abundance (genus Parabacteroides id.954)	0.00136653	19.5736
rs17141986	16	C	G	-0.0500303	0.0111459	7.27411e-06	Gut microbiota abundance (genus Parabacteroides id.954)	0.00140659	20.1482
Genus Prevotella7
rs9426434	1	T	C	-0.123657	0.0278514	9.71717e-06	Gut microbiota abundance (genus Prevotella7 id.11182)	0.00137622	19.7126
rs12124567	1	A	G	-0.121281	0.0275017	9.48986e-06	Gut microbiota abundance (genus Prevotella7 id.11182)	0.00135775	19.4476
rs57404562	2	C	A	0.155486	0.0316057	6.2157e-07	Gut microbiota abundance (genus Prevotella7 id.11182)	0.00168912	24.202
rs2240542	2	C	T	0.12085	0.0261776	4.8415e-06	Gut microbiota abundance (genus Prevotella7 id.11182)	0.00148775	21.3125
rs430270	3	A	C	0.139155	0.0297055	2.86847e-06	Gut microbiota abundance (genus Prevotella7 id.11182)	0.00153179	21.9444
rs12195431	6	T	C	0.196528	0.0442322	8.72811e-06	Gut microbiota abundance (genus Prevotella7 id.11182)	0.00137821	19.7411
rs2918132	10	T	C	0.114648	0.0254916	6.42407e-06	Gut microbiota abundance (genus Prevotella7 id.11182)	0.00141211	20.2273
rs79263163	11	A	C	-0.143982	0.031501	7.51052e-06	Gut microbiota abundance (genus Prevotella7 id.11182)	0.0014584	20.8914
rs16937247	11	G	C	0.146098	0.0351529	9.63696e-06	Gut microbiota abundance (genus Prevotella7 id.11182)	0.0012061	17.2729
rs118038478	16	A	G	0.205676	0.0468917	7.85416e-06	Gut microbiota abundance (genus Prevotella7 id.11182)	0.00134318	19.2387
rs9959718	18	G	A	0.133012	0.0275361	1.9006e-06	Gut microbiota abundance (genus Prevotella7 id.11182)	0.00162859	23.3333
rs9608249	22	A	G	-0.158213	0.0336317	2.06685e-06	Gut microbiota abundance (genus Prevotella7 id.11182)	0.00154475	22.1303
Genus Ruminococcus1
rs3819978	1	C	T	-0.11504	0.0260137	8.74138e-06	Gut microbiota abundance (genus Ruminococcus1 id.11373)	0.00136535	19.5566
rs3000856	1	A	T	0.0709997	0.0162766	9.27662e-06	Gut microbiota abundance (genus Ruminococcus1 id.11373)	0.00132847	19.0277
rs7583465	2	C	T	0.0527654	0.0112619	2.55611e-06	Gut microbiota abundance (genus Ruminococcus1 id.11373)	0.00153233	21.9521
rs10167839	2	A	G	0.0519509	0.0116306	8.09245e-06	Gut microbiota abundance (genus Ruminococcus1 id.11373)	0.0013929	19.9518
rs4849717	2	T	A	0.132764	0.0299816	8.82612e-06	Gut microbiota abundance (genus Ruminococcus1 id.11373)	0.00136898	19.6088
rs78613526	2	G	A	0.167497	0.0367639	5.11423e-06	Gut microbiota abundance (genus Ruminococcus1 id.11373)	0.00144905	20.7573
rs78572139	5	G	A	0.125038	0.0279411	5.23106e-06	Gut microbiota abundance (genus Ruminococcus1 id.11373)	0.00139808	20.0261
rs11783695	8	G	T	-0.0734114	0.0161398	4.72683e-06	Gut microbiota abundance (genus Ruminococcus1 id.11373)	0.00144426	20.6886
rs10995816	10	C	G	-0.0762002	0.0174689	8.38262e-06	Gut microbiota abundance (genus Ruminococcus1 id.11373)	0.00132845	19.0275
rs10769159	11	C	G	0.0640277	0.0110059	5.29127e-09	Gut microbiota abundance (genus Ruminococcus1 id.11373)	0.00236048	33.8442
rs7117576	11	A	G	0.0829505	0.0170891	6.47978e-07	Gut microbiota abundance (genus Ruminococcus1 id.11373)	0.00164448	23.5613
rs6493760	15	T	C	-0.0535262	0.0115885	3.38361e-06	Gut microbiota abundance (genus Ruminococcus1 id.11373)	0.00148927	21.3343
rs17781867	17	C	T	0.0999271	0.0211728	1.96336e-06	Gut microbiota abundance (genus Ruminococcus1 id.11373)	0.00155481	22.2746
rs6105066	20	T	C	-0.0607052	0.013425	5.05918e-06	Gut microbiota abundance (genus Ruminococcus1 id.11373)	0.0014274	20.4467
Genus Tyzzerella3
rs7561370	2	C	T	-0.131341	0.0286292	1.51604e-06	Gut microbiota abundance (genus Tyzzerella3 id.11335)	0.00146922	21.0466
rs17706273	5	T	C	-0.140368	0.0274708	5.87814e-07	Gut microbiota abundance (genus Tyzzerella3 id.11335)	0.00182198	26.1092
rs6920448	6	C	T	-0.141081	0.0305446	4.15375e-06	Gut microbiota abundance (genus Tyzzerella3 id.11335)	0.00148924	21.3338
rs1232220	6	T	G	0.143869	0.031828	7.90788e-06	Gut microbiota abundance (genus Tyzzerella3 id.11335)	0.00142639	20.4322
rs17809157	7	A	T	-0.163819	0.0336386	1.54135e-06	Gut microbiota abundance (genus Tyzzerella3 id.11335)	0.0016553	23.7166
rs7019909	9	T	C	0.144156	0.0301626	1.76121e-06	Gut microbiota abundance (genus Tyzzerella3 id.11335)	0.00159433	22.8417
rs112102233	10	A	G	-0.216348	0.0477575	6.17675e-06	Gut microbiota abundance (genus Tyzzerella3 id.11335)	0.00143266	20.5221
rs10898797	11	C	T	0.12238	0.0274683	8.85442e-06	Gut microbiota abundance (genus Tyzzerella3 id.11335)	0.00138579	19.8499
rs191093	12	G	A	0.159008	0.0353306	6.76394e-06	Gut microbiota abundance (genus Tyzzerella3 id.11335)	0.00141405	20.2552
rs7333521	13	T	C	-0.207191	0.0453121	4.87607e-06	Gut microbiota abundance (genus Tyzzerella3 id.11335)	0.00145956	20.908
rs75091807	13	G	T	-0.184966	0.0383029	1.70675e-06	Gut microbiota abundance (genus Tyzzerella3 id.11335)	0.00162763	23.3196
rs4904512	14	T	C	-0.117151	0.0250306	3.09272e-06	Gut microbiota abundance (genus Tyzzerella3 id.11335)	0.00152907	21.9053
rs55799124	17	A	G	-0.11435	0.0238604	1.33549e-06	Gut microbiota abundance (genus Tyzzerella3 id.11335)	0.00160311	22.9677
rs67476743	19	T	G	0.132164	0.022208	3.7405e-09	Gut microbiota abundance (genus Tyzzerella3 id.11335)	0.00246988	35.4166
Genus Victivallis
rs11899949	2	G	A	0.130568	0.0276239	2.76707e-06	Gut microbiota abundance (genus Victivallis id.2256)	0.0144011	22.341
rs6445926	3	G	C	0.117031	0.0249764	2.95822e-06	Gut microbiota abundance (genus Victivallis id.2256)	0.0141561	21.9554
rs12512543	4	A	C	-0.178036	0.0374344	2.54132e-06	Gut microbiota abundance (genus Victivallis id.2256)	0.0145777	22.619
rs2546432	5	C	T	0.110803	0.0249655	9.93276e-06	Gut microbiota abundance (genus Victivallis id.2256)	0.0127191	19.698
rs4895919	6	C	T	0.116918	0.0247515	2.75201e-06	Gut microbiota abundance (genus Victivallis id.2256)	0.0143834	22.3131
rs342302	7	A	G	-0.152754	0.0351572	8.15943e-06	Gut microbiota abundance (genus Victivallis id.2256)	0.0121961	18.878
rs592514	9	T	A	-0.181449	0.0391678	2.60375e-06	Gut microbiota abundance (genus Victivallis id.2256)	0.0138417	21.461
rs56349194	11	A	G	-0.158501	0.0315231	6.25749e-07	Gut microbiota abundance (genus Victivallis id.2256)	0.0162658	25.2817
rs4764863	12	G	A	0.121561	0.0246058	8.22224e-07	Gut microbiota abundance (genus Victivallis id.2256)	0.0157119	24.407
rs173120	13	C	T	-0.13381	0.0290127	7.65244e-06	Gut microbiota abundance (genus Victivallis id.2256)	0.0137212	21.2716
rs911666	14	T	C	-0.118576	0.0263146	7.65244e-06	Gut microbiota abundance (genus Victivallis id.2256)	0.0131058	20.3049
rs1882775	21	A	G	-0.13827	0.031273	8.72831e-06	Gut microbiota abundance (genus Victivallis id.2256)	0.0126239	19.5487
Order Enterobacteriales
rs2374342	2	C	A	0.0582927	0.0126195	4.51617e-06	Gut microbiota abundance (order Enterobacteriales id.3468)	0.0014895	21.3375
rs80319214	2	C	G	0.0990404	0.0215877	6.95312e-06	Gut microbiota abundance (order Enterobacteriales id.3468)	0.00146932	21.0481
rs11026530	11	T	C	0.0822408	0.0186379	9.42692e-06	Gut microbiota abundance (order Enterobacteriales id.3468)	0.00135935	19.4707
rs111229068	11	A	T	0.110561	0.0241719	3.65359e-06	Gut microbiota abundance (order Enterobacteriales id.3468)	0.00146046	20.921
rs79757635	13	C	A	0.0758597	0.0171286	9.31859e-06	Gut microbiota abundance (order Enterobacteriales id.3468)	0.00136939	19.6146
rs61973590	14	C	G	-0.0605392	0.0133696	8.53532e-06	Gut microbiota abundance (order Enterobacteriales id.3468)	0.00143139	20.5039
rs35673018	16	G	A	0.0899642	0.0202934	7.63115e-06	Gut microbiota abundance (order Enterobacteriales id.3468)	0.00137207	19.653
rs4792380	17	A	T	0.115598	0.0257683	9.48965e-06	Gut microbiota abundance (order Enterobacteriales id.3468)	0.00140495	20.1247
rs504442	18	T	G	0.084159	0.0189479	5.17095e-06	Gut microbiota abundance (order Enterobacteriales id.3468)	0.00137728	19.7278
rs78143293	18	A	G	-0.0848521	0.0170415	1.19564e-06	Gut microbiota abundance (order Enterobacteriales id.3468)	0.00173021	24.7919
rs62210023	20	A	G	0.0606754	0.0130125	3.13163e-06	Gut microbiota abundance (order Enterobacteriales id.3468)	0.0015177	21.7422
Order Erysipelotrichales
rs290833	1	T	G	-0.0497374	0.0111376	8.02897e-06	Gut microbiota abundance (order Erysipelotrichales id.2148)	0.00139226	19.9427
rs1884466	1	C	T	-0.0475363	0.0106939	9.52708e-06	Gut microbiota abundance (order Erysipelotrichales id.2148)	0.0013795	19.7596
rs2300774	3	A	G	-0.0524152	0.0106784	8.95468e-07	Gut microbiota abundance (order Erysipelotrichales id.2148)	0.00168157	24.0936
rs1074800	5	G	A	-0.0492438	0.010887	6.14582e-06	Gut microbiota abundance (order Erysipelotrichales id.2148)	0.00142826	20.4591
rs62504403	8	C	T	0.0681159	0.0127883	1.12264e-07	Gut microbiota abundance (order Erysipelotrichales id.2148)	0.00197949	28.3708
rs7826267	8	G	T	0.0839071	0.0199131	9.28453e-06	Gut microbiota abundance (order Erysipelotrichales id.2148)	0.00123972	17.755
rs10781552	10	C	T	-0.0552212	0.0116074	2.33115e-06	Gut microbiota abundance (order Erysipelotrichales id.2148)	0.00157978	22.633
rs17530232	13	A	G	0.10305	0.0224648	2.79126e-06	Gut microbiota abundance (order Erysipelotrichales id.2148)	0.00146891	21.0422
rs56970041	14	T	G	0.0724145	0.0164471	5.40344e-06	Gut microbiota abundance (order Erysipelotrichales id.2148)	0.0013534	19.3853
rs8003149	14	C	T	0.0538798	0.0116888	4.08479e-06	Gut microbiota abundance (order Erysipelotrichales id.2148)	0.00148323	21.2477
rs4078432	14	T	C	0.0608929	0.0133764	4.23107e-06	Gut microbiota abundance (order Erysipelotrichales id.2148)	0.00144667	20.7231
rs35161940	17	T	C	-0.0806041	0.0167641	1.8451e-06	Gut microbiota abundance (order Erysipelotrichales id.2148)	0.0016136	23.1182
rs7234058	18	T	C	-0.0945759	0.0194091	9.12347e-07	Gut microbiota abundance (order Erysipelotrichales id.2148)	0.00165719	23.7438
Order Selenomonadales
rs13086907	3	G	A	0.0625312	0.0131735	1.95488e-06	Gut microbiota abundance (order Selenomonadales id.2165)	0.00157272	22.5316
rs73232831	4	G	A	-0.151829	0.0314932	1.87452e-06	Gut microbiota abundance (order Selenomonadales id.2165)	0.00162223	23.2421
rs1643968	5	T	C	-0.0565284	0.0112298	4.14601e-07	Gut microbiota abundance (order Selenomonadales id.2165)	0.00176833	25.339
rs4722181	7	T	G	0.0501306	0.0105798	2.00111e-06	Gut microbiota abundance (order Selenomonadales id.2165)	0.00156716	22.4518
rs1135612	7	G	A	0.0529785	0.0119177	9.26296e-06	Gut microbiota abundance (order Selenomonadales id.2165)	0.00137961	19.7613
rs1447205	8	C	G	0.0502053	0.0108382	2.93326e-06	Gut microbiota abundance (order Selenomonadales id.2165)	0.00149788	21.4578
rs61249479	9	A	C	0.0777075	0.0168628	2.95474e-06	Gut microbiota abundance (order Selenomonadales id.2165)	0.0014824	21.2357
rs4463806	10	C	T	0.0543966	0.0129365	7.80657e-06	Gut microbiota abundance (order Selenomonadales id.2165)	0.00123457	17.6811
rs1649999	10	A	G	0.0748989	0.0166458	7.58124e-06	Gut microbiota abundance (order Selenomonadales id.2165)	0.00141342	20.2461
rs9423647	10	G	A	0.047817	0.0105282	6.06108e-06	Gut microbiota abundance (order Selenomonadales id.2165)	0.00144003	20.628
rs71405394	15	G	A	-0.114178	0.02405	2.16631e-06	Gut microbiota abundance (order Selenomonadales id.2165)	0.00157323	22.539
rs60274479	16	T	C	-0.0659623	0.0134137	1.1623e-06	Gut microbiota abundance (order Selenomonadales id.2165)	0.00168773	24.1821
rs2834062	21	A	G	0.0489057	0.0108842	8.43918e-06	Gut microbiota abundance (order Selenomonadales id.2165)	0.00140947	20.1895

## Sheet: Table S3
Table S3 The association between morning diurnal preference and gut microbiota using MR methods
Outcome		SNPs		Methods		OR(95%CI)		P-value
Phylum Lentisphaerae		95		MR Egger		-0.002(-0.599,0.595)		0.994459
		95		Weighted median		0.114(-0.08,0.308)		0.24931
		95		Inverse variance weighted		0.146(0.007,0.285)		0.0392309
		95		Simple mode		0.126(-0.369,0.621)		0.619
		95		Weighted mode		0.08(-0.349,0.51)		0.715118
Class Bacilli		97		MR Egger		0.023(-0.275,0.321)		0.880681
		97		Weighted median		0.115(0.009,0.22)		0.0335552
		97		Inverse variance weighted		0.082(0.01,0.154)		0.0249852
		97		Simple mode		0.163(-0.107,0.433)		0.240231
		97		Weighted mode		0.158(-0.102,0.417)		0.236128
Class Lentisphaeria		95		MR Egger		-0.009(-0.607,0.589)		0.976196
Class Lentisphaeria		95		Weighted median		0.099(-0.103,0.301)		0.335492
Class Lentisphaeria		95		Inverse variance weighted		0.151(0.012,0.29)		0.0331794
Class Lentisphaeria		95		Simple mode		0.066(-0.425,0.557)		0.79268
Class Lentisphaeria		95		Weighted mode		0.066(-0.354,0.486)		0.758831
Class Deltaproteobacteria		96		MR Egger		0.108(-0.222,0.438)		0.523728
Class Deltaproteobacteria		96		Weighted median		-0.081(-0.194,0.031)		0.156611
Class Deltaproteobacteria		96		Inverse variance weighted		-0.08(-0.157,-0.003)		0.0429186
Class Deltaproteobacteria		96		Simple mode		-0.084(-0.376,0.209)		0.576227
Class Deltaproteobacteria		96		Weighted mode		-0.055(-0.327,0.218)		0.695149
Order Lactobacillales		97		MR Egger		0.01(-0.289,0.309)		0.947521
Order Lactobacillales		97		Weighted median		0.123(0.017,0.229)		0.0228414
Order Lactobacillales		97		Inverse variance weighted		0.085(0.013,0.157)		0.0207825
Order Lactobacillales		97		Simple mode		0.219(-0.06,0.498)		0.126919
Order Lactobacillales		97		Weighted mode		0.198(-0.066,0.462)		0.144368
Order Victivallales		95		MR Egger		-0.009(-0.607,0.589)		0.976196
Order Victivallales		95		Weighted median		0.099(-0.103,0.301)		0.336317
Order Victivallales		95		Inverse variance weighted		0.151(0.012,0.29)		0.0331794
Order Victivallales		95		Simple mode		0.066(-0.455,0.587)		0.804367
Order Victivallales		95		Weighted mode		0.066(-0.361,0.493)		0.762661
Order NB1n		95		MR Egger		-0.517(-1.09,0.056)		0.0804413
Order NB1n		95		Weighted median		-0.197(-0.389,-0.006)		0.0434082
Order NB1n		95		Inverse variance weighted		-0.143(-0.277,-0.008)		0.0377438
Order NB1n		95		Simple mode		-0.305(-0.768,0.159)		0.200589
Order NB1n		95		Weighted mode		-0.284(-0.74,0.173)		0.22657
Order Desulfovibrionales		96		MR Egger		0.112(-0.219,0.442)		0.508515
Order Desulfovibrionales		96		Weighted median		-0.086(-0.199,0.027)		0.137567
Order Desulfovibrionales		96		Inverse variance weighted		-0.079(-0.157,-0.002)		0.0446403
Order Desulfovibrionales		96		Simple mode		-0.121(-0.397,0.155)		0.393316
Order Desulfovibrionales		96		Weighted mode		-0.087(-0.353,0.179)		0.523302
Family Desulfovibrionaceae		96		MR Egger		0.116(-0.214,0.446)		0.492972
Family Desulfovibrionaceae		96		Weighted median		-0.086(-0.197,0.024)		0.125752
Family Desulfovibrionaceae		96		Inverse variance weighted		-0.08(-0.157,-0.003)		0.043004
Family Desulfovibrionaceae		96		Simple mode		-0.12(-0.411,0.17)		0.41844
Family Desulfovibrionaceae		96		Weighted mode		-0.092(-0.37,0.186)		0.518983
Family Porphyromonadaceae		97		MR Egger		-0.142(-0.441,0.157)		0.353736
Family Porphyromonadaceae		97		Weighted median		-0.084(-0.186,0.017)		0.104092
Family Porphyromonadaceae		97		Inverse variance weighted		-0.086(-0.158,-0.014)		0.0193027
Family Porphyromonadaceae		97		Simple mode		-0.019(-0.303,0.265)		0.897609
Family Porphyromonadaceae		97		Weighted mode		-0.035(-0.306,0.237)		0.803938
Family Prevotellaceae		97		MR Egger		0.185(-0.136,0.507)		0.261298
Family Prevotellaceae		97		Weighted median		0.104(-0.009,0.217)		0.0724159
Family Prevotellaceae		97		Inverse variance weighted		0.092(0.014,0.17)		0.0202334
Family Prevotellaceae		97		Simple mode		0.022(-0.276,0.32)		0.887201
Family Prevotellaceae		97		Weighted mode		0.076(-0.228,0.379)		0.62529
Family Bacteroidaceae		97		MR Egger		-0.002(-0.296,0.292)		0.990007
Family Bacteroidaceae		97		Weighted median		0.001(-0.105,0.106)		0.989545
Family Bacteroidaceae		97		Inverse variance weighted		-0.072(-0.143,-0.001)		0.0474973
Family Bacteroidaceae		97		Simple mode		0.111(-0.188,0.41)		0.469994
Family Bacteroidaceae		97		Weighted mode		0.077(-0.21,0.363)		0.600782
Family Rikenellaceae		97		MR Egger		0.083(-0.213,0.378)		0.583427
Family Rikenellaceae		97		Weighted median		-0.087(-0.189,0.014)		0.0919108
Family Rikenellaceae		97		Inverse variance weighted		-0.091(-0.162,-0.019)		0.0125727
Family Rikenellaceae		97		Simple mode		-0.045(-0.304,0.214)		0.733043
Family Rikenellaceae		97		Weighted mode		-0.045(-0.283,0.193)		0.710907
Family Streptococcaceae		97		MR Egger		0.041(-0.264,0.346)		0.792782
Family Streptococcaceae		97		Weighted median		0.181(0.075,0.287)		0.000824541
Family Streptococcaceae		97		Inverse variance weighted		0.077(0.004,0.151)		0.0394103
Family Streptococcaceae		97		Simple mode		0.254(-0.01,0.518)		0.0625457
Family Streptococcaceae		97		Weighted mode		0.26(0.022,0.497)		0.0347723
Genus Parabacteroides		97		MR Egger		-0.089(-0.388,0.209)		0.55797
Genus Parabacteroides		97		Weighted median		-0.037(-0.144,0.07)		0.498709
Genus Parabacteroides		97		Inverse variance weighted		-0.112(-0.184,-0.039)		0.0024447
Genus Parabacteroides		97		Simple mode		0.016(-0.287,0.32)		0.916819
Genus Parabacteroides		97		Weighted mode		0.052(-0.22,0.325)		0.706992
Genus Eggerthella		95		MR Egger		-0.186(-0.798,0.427)		0.554322
Genus Eggerthella		95		Weighted median		0.227(0.028,0.427)		0.0257254
Genus Eggerthella		95		Inverse variance weighted		0.171(0.028,0.315)		0.0192214
Genus Eggerthella		95		Simple mode		0.422(-0.123,0.966)		0.13212
Genus Eggerthella		95		Weighted mode		0.403(-0.165,0.972)		0.167445
Genus Alistipes		97		MR Egger		0.184(-0.142,0.509)		0.271308
Genus Alistipes		97		Weighted median		-0.105(-0.206,-0.003)		0.0430958
Genus Alistipes		97		Inverse variance weighted		-0.09(-0.169,-0.01)		0.0264773
Genus Alistipes		97		Simple mode		-0.159(-0.424,0.106)		0.241221
Genus Alistipes		97		Weighted mode		-0.134(-0.382,0.114)		0.293248
Genus Streptococcus		97		MR Egger		0.079(-0.228,0.386)		0.614159
Genus Streptococcus		97		Weighted median		0.142(0.036,0.248)		0.00862323
Genus Streptococcus		97		Inverse variance weighted		0.076(0.002,0.151)		0.0429615
Genus Streptococcus		97		Simple mode		0.252(-0.023,0.527)		0.075944
Genus Streptococcus		97		Weighted mode		0.262(0,0.524)		0.0527242
Genus Bacteroides		97		MR Egger		-0.002(-0.296,0.292)		0.990007
Genus Bacteroides		97		Weighted median		0.001(-0.102,0.103)		0.989254
Genus Bacteroides		97		Inverse variance weighted		-0.072(-0.143,-0.001)		0.0474973
Genus Bacteroides		97		Simple mode		0.111(-0.165,0.387)		0.434071
Genus Bacteroides		97		Weighted mode		0.077(-0.202,0.355)		0.590015

## Sheet: Table S4
Table S4 Results of MR Steiger direction test for morning diurnal preference on gut microbiota
Gut microbiota		r² exposure		r² outcome		Correct causal direction		Steiger P-value
Phylum Lentisphaerae		0.0112423		0.00622273		TRUE		0.000278581
Class Bacilli		0.0114918		0.0066516		TRUE		0.00059371
Class Lentisphaeria		0.0112423		0.00629388		TRUE		0.00035106
Class Deltaproteobacteria		0.0113253		0.00621192		TRUE		0.000218988
Order Lactobacillales		0.0114918		0.00661303		TRUE		0.000528044
Order Victivallales		0.0112423		0.00629388		TRUE		0.00035106
Order NB1n		0.0112423		0.00626576		TRUE		0.000320576
Order Desulfovibrionales		0.0113253		0.00619882		TRUE		0.00020961
Family Desulfovibrionaceae		0.0113253		0.00616111		TRUE		0.000184619
Family Porphyromonadaceae		0.0114918		0.00680831		TRUE		0.000943583
Family Prevotellaceae		0.0114918		0.00596627		TRUE		6.04748e-05
Family Bacteroidaceae		0.0114918		0.00674007		TRUE		0.000773151
Family Rikenellaceae		0.0114918		0.00636571		TRUE		0.000241404
Family Streptococcaceae		0.0114918		0.00734849		TRUE		0.00400714
Genus Parabacteroides		0.0114918		0.00632106		TRUE		0.000208364
Genus Eggerthella		0.0112423		0.00675055		TRUE		0.0013907
Genus Alistipes		0.0114918		0.00759799		TRUE		0.00726168
Genus Streptococcus		0.0114918		0.00693817		TRUE		0.00136407
Genus Bacteroides		0.0114918		0.00674007		TRUE		0.000773151

## Sheet: Table S5
Table S5 Inspected the horizontal pleiotropy through its intercept and provides estimates after correcting for the pleiotropic effects in the MR- Egger regression
Exposure		Outcome		Estimates		Intercept		P-value
Morning diurnal preference		Phylum Lentisphaerae		0.0103803		0.00518591		0.618542
		Class Bacilli		0.00520488		0.00209819		0.687766
		Class Lentisphaeria		0.0103857		0.00560265		0.590861
		Class Deltaproteobacteria		0.0057473		-0.0065872		0.254647
		Order Lactobacillales		0.00521772		0.00264875		0.612878
		Order Victivallales		0.0103857		0.00560265		0.590861
		Order NB1n		0.00997196		0.0131274		0.191264
		Order Desulfovibrionales		0.0057518		-0.00670964		0.246352
		Family Desulfovibrionaceae		0.0057522		-0.00687729		0.234863
		Family Porphyromonadaceae		0.0052217		0.00198146		0.705189
		Family Prevotellaceae		0.00561765		-0.00328204		0.560446
		Family Bacteroidaceae		0.00513615		-0.00246355		0.63258
		Family Rikenellaceae		0.00516307		-0.00613365		0.237801
		Family Streptococcaceae		0.00532432		0.00128173		0.810282
		Genus Parabacteroides		0.00520911		-0.000781709		0.881031
		Genus Eggerthella		0.0106579		0.0125115		0.243427
		Genus Alistipes		0.00568327		-0.00964762		0.0928669
		Genus Streptococcus		0.00536377		-9.68875e-05		0.985626
		Genus Bacteroides		0.00513615		-0.00246355		0.63258

## Sheet: Table S6
Table S6 Verified the heterogeneity between the causal estimates of each SNPs in the IVW and MR- Egger methods
Exposure		Outcome		Methods		Q statistic		P-value
Morning diurnal preference		Phylum Lentisphaerae		MR Egger		90.7947		0.545377
				Inverse variance weighted		91.0443		0.567137
		Class Bacilli		MR Egger		89.7755		0.632165
		Class Bacilli		Inverse variance weighted		89.938		0.654928
		Class Lentisphaeria		MR Egger		91.6729		0.519465
		Class Lentisphaeria		Inverse variance weighted		91.9639		0.540166
		Class Deltaproteobacteria		MR Egger		87.0885		0.680121
		Class Deltaproteobacteria		Inverse variance weighted		88.4021		0.670588
		Order Lactobacillales		MR Egger		86.1467		0.730599
		Order Lactobacillales		Inverse variance weighted		86.4044		0.748085
		Order Victivallales		MR Egger		91.6729		0.519465
		Order Victivallales		Inverse variance weighted		91.9639		0.540166
		Order NB1n		MR Egger		94.5193		0.436581
		Order NB1n		Inverse variance weighted		96.2806		0.415447
		Order Desulfovibrionales		MR Egger		86.3467		0.700245
		Order Desulfovibrionales		Inverse variance weighted		87.7074		0.689534
		Family Desulfovibrionaceae		MR Egger		85.761		0.715794
		Family Desulfovibrionaceae		Inverse variance weighted		87.1905		0.703381
		Family Porphyromonadaceae		MR Egger		99.4453		0.357257
		Family Porphyromonadaceae		Inverse variance weighted		99.596		0.380436
		Family Prevotellaceae		MR Egger		93.9701		0.510594
		Family Prevotellaceae		Inverse variance weighted		94.3114		0.529646
		Family Bacteroidaceae		MR Egger		97.7369		0.403246
		Family Bacteroidaceae		Inverse variance weighted		97.9736		0.424842
		Family Rikenellaceae		MR Egger		93.2855		0.530558
		Family Rikenellaceae		Inverse variance weighted		94.6968		0.518458
		Family Streptococcaceae		MR Egger		94.3193		0.500431
		Family Streptococcaceae		Inverse variance weighted		94.3773		0.527733
		Genus Parabacteroides		MR Egger		90.2838		0.617679
		Genus Parabacteroides		Inverse variance weighted		90.3063		0.644661
		Genus Eggerthella		MR Egger		108.667		0.127514
		Genus Eggerthella		Inverse variance weighted		110.278		0.120435
		Genus Alistipes		MR Egger		114.345		0.0860112
		Genus Alistipes		Inverse variance weighted		117.814		0.0647608
		Genus Streptococcus		MR Egger		90.1584		0.621262
		Genus Streptococcus		Inverse variance weighted		90.1588		0.648783
		Genus Bacteroides		MR Egger		97.7369		0.403246
		Genus Bacteroides		Inverse variance weighted		97.9736		0.424842

## Sheet: Table S7
Table S7 The association between gut microbiota and morning diurnal preference using MR methods
Explore		SNPs		Methods		OR(95%CI)	P-value
Class Erysipelotrichia		13		MR Egger		0.996(0.788,1.258)	0.971554
		13		Weighted median		1.041(0.971,1.117)	0.256661
		13		Inverse variance weighted		1.074(1.018,1.134)	0.00874204
		13		Simple mode		1.032(0.915,1.163)	0.620928
		13		Weighted mode		1.028(0.929,1.138)	0.603851
Class Negativicutes		12		MR Egger		1.150(0.927,1.426)	0.232426
Class Negativicutes		12		Weighted median		1.051(0.978,1.129)	0.174984
Class Negativicutes		12		Inverse variance weighted		1.073(1.003,1.147)	0.0391818
Class Negativicutes		12		Simple mode		1.039(0.929,1.161)	0.517076
Class Negativicutes		12		Weighted mode		1.042(0.943,1.151)	0.43818
Order Enterobacteriales		7		MR Egger		0.940(0.653,1.355)	0.754734
Order Enterobacteriales		7		Weighted median		1.074(0.991,1.164)	0.0824199
Order Enterobacteriales		7		Inverse variance weighted		1.090(1.026,1.157)	0.00513432
Order Enterobacteriales		7		Simple mode		1.069(0.936,1.220)	0.362861
Order Enterobacteriales		7		Weighted mode		1.046(0.925,1.183)	0.503438
Order Erysipelotrichales		13		MR Egger		0.996(0.788,1.258)	0.971554
Order Erysipelotrichales		13		Weighted median		1.041(0.969,1.119)	0.268394
Order Erysipelotrichales		13		Inverse variance weighted		1.074(1.018,1.134)	0.00874204
Order Erysipelotrichales		13		Simple mode		1.032(0.927,1.148)	0.577609
Order Erysipelotrichales		13		Weighted mode		1.028(0.929,1.138)	0.605184
Order Selenomonadales		12		MR Egger		1.150(0.927,1.426)	0.232426
Order Selenomonadales		12		Weighted median		1.051(0.976,1.132)	0.188413
Order Selenomonadales		12		Inverse variance weighted		1.073(1.003,1.147)	0.0391818
Order Selenomonadales		12		Simple mode		1.039(0.937,1.151)	0.484402
Order Selenomonadales		12		Weighted mode		1.042(0.935,1.160)	0.474312
Family Bacteroidaceae		8		MR Egger		1.141(0.724,1.796)	0.590981
Family Bacteroidaceae		8		Weighted median		0.940(0.863,1.025)	0.160958
Family Bacteroidaceae		8		Inverse variance weighted		0.925(0.857,0.999)	0.0467539
Family Bacteroidaceae		8		Simple mode		0.946(0.840,1.066)	0.393407
Family Bacteroidaceae		8		Weighted mode		0.946(0.852,1.051)	0.338687
Family Enterobacteriaceae		7		MR Egger		0.940(0.653,1.355)	0.754734
Family Enterobacteriaceae		7		Weighted median		1.074(0.991,1.164)	0.0812147
Family Enterobacteriaceae		7		Inverse variance weighted		1.090(1.026,1.157)	0.00513432
Family Enterobacteriaceae		7		Simple mode		1.069(0.934,1.224)	0.371711
Family Enterobacteriaceae		7		Weighted mode		1.046(0.921,1.188)	0.517396
Family Erysipelotrichaceae		13		MR Egger		0.996(0.788,1.258)	0.971554
Family Erysipelotrichaceae		13		Weighted median		1.041(0.973,1.115)	0.245623
Family Erysipelotrichaceae		13		Inverse variance weighted		1.074(1.018,1.134)	0.00874204
Family Erysipelotrichaceae		13		Simple mode		1.032(0.918,1.159)	0.610592
Family Erysipelotrichaceae		13		Weighted mode		1.028(0.923,1.145)	0.626153
Family Peptococcaceae		9		MR Egger		1.038(0.942,1.143)	0.475497
Family Peptococcaceae		9		Weighted median		1.034(0.975,1.096)	0.265861
Family Peptococcaceae		9		Inverse variance weighted		1.049(1.008,1.091)	0.0187477
Family Peptococcaceae		9		Simple mode		1.026(0.946,1.113)	0.553337
Family Peptococcaceae		9		Weighted mode		1.031(0.961,1.105)	0.419608
Genus Alloprevotella		6		MR Egger		1.108(0.816,1.505)	0.547697
Genus Alloprevotella		6		Weighted median		0.977(0.938,1.017)	0.257267
Genus Alloprevotella		6		Inverse variance weighted		0.966(0.936,0.998)	0.0365599
Genus Alloprevotella		6		Simple mode		0.987(0.925,1.053)	0.707586
Genus Alloprevotella		6		Weighted mode		0.988(0.928,1.052)	0.719375
Genus Bacteroides		8		MR Egger		1.141(0.724,1.796)	0.590981
Genus Bacteroides		8		Weighted median		0.940(0.866,1.022)	0.146011
Genus Bacteroides		8		Inverse variance weighted		0.925(0.857,0.999)	0.0467539
Genus Bacteroides		8		Simple mode		0.946(0.838,1.068)	0.402103
Genus Bacteroides		8		Weighted mode		0.946(0.847,1.058)	0.364542
Genus Bifidobacterium		13		MR Egger		0.970(0.864,1.090)	0.623187
Genus Bifidobacterium		13		Weighted median		0.974(0.918,1.035)	0.397207
Genus Bifidobacterium		13		Inverse variance weighted		0.951(0.910,0.994)	0.0257757
Genus Bifidobacterium		13		Simple mode		1.009(0.904,1.127)	0.873332
Genus Bifidobacterium		13		Weighted mode		0.989(0.898,1.089)	0.819231
Genus Catenibacterium		5		MR Egger		1.012(0.746,1.375)	0.941919
Genus Catenibacterium		5		Weighted median		1.039(0.998,1.082)	0.0646051
Genus Catenibacterium		5		Inverse variance weighted		1.040(1.005,1.075)	0.0250417
Genus Catenibacterium		5		Simple mode		1.040(0.987,1.095)	0.217877
Genus Catenibacterium		5		Weighted mode		1.041(0.983,1.102)	0.239747
Genus Intestinibacter		15		MR Egger		1.033(0.912,1.169)	0.620604
Genus Intestinibacter		15		Weighted median		1.035(0.983,1.090)	0.190515
Genus Intestinibacter		15		Inverse variance weighted		1.044(1.006,1.084)	0.0240164
Genus Intestinibacter		15		Simple mode		1.062(0.969,1.164)	0.21989
Genus Intestinibacter		15		Weighted mode		1.058(0.970,1.153)	0.227083
Genus Parabacteroides		6		MR Egger		0.975(0.793,1.199)	0.824959
Genus Parabacteroides		6		Weighted median		0.939(0.857,1.029)	0.177796
Genus Parabacteroides		6		Inverse variance weighted		0.915(0.858,0.975)	0.00654674
Genus Parabacteroides		6		Simple mode		0.950(0.844,1.070)	0.439634
Genus Parabacteroides		6		Weighted mode		0.947(0.863,1.038)	0.294796
Genus Prevotella7		11		MR Egger		0.949(0.821,1.096)	0.492491
Genus Prevotella7		11		Weighted median		0.981(0.949,1.015)	0.269615
Genus Prevotella7		11		Inverse variance weighted		0.972(0.949,0.996)	0.0204586
Genus Prevotella7		11		Simple mode		0.985(0.936,1.036)	0.568022
Genus Prevotella7		11		Weighted mode		0.985(0.935,1.038)	0.581305
Genus Ruminococcus1		10		MR Egger		0.887(0.775,1.014)	0.11747
Genus Ruminococcus1		10		Weighted median		0.946(0.885,1.012)	0.106204
Genus Ruminococcus1		10		Inverse variance weighted		0.942(0.896,0.990)	0.019337
Genus Ruminococcus1		10		Simple mode		0.921(0.830,1.022)	0.154462
Genus Ruminococcus1		10		Weighted mode		0.951(0.861,1.052)	0.356252
Genus Tyzzerella3		13		MR Egger		1.052(0.872,1.270)	0.608405
Genus Tyzzerella3		13		Weighted median		1.040(1.002,1.081)	0.0412127
Genus Tyzzerella3		13		Inverse variance weighted		1.050(1.017,1.084)	0.00275936
Genus Tyzzerella3		13		Simple mode		1.018(0.947,1.094)	0.637422
Genus Tyzzerella3		13		Weighted mode		1.016(0.951,1.085)	0.64959
Genus Victivallis		10		MR Egger		1.127(0.940,1.352)	0.23381
Genus Victivallis		10		Weighted median		1.036(1.002,1.071)	0.0358272
Genus Victivallis		10		Inverse variance weighted		1.028(1.002,1.054)	0.031996
Genus Victivallis		10		Simple mode		1.048(0.985,1.114)	0.173757
Genus Victivallis		10		Weighted mode		1.044(0.980,1.111)	0.215343

## Sheet: Table S8
Table S8 Results of MR Steiger direction test for morning diurnal preference on gut microbiota
Gut microbiota		R² exposure		R² outcome		Correct causal direction		Steiger P-value
Class Erysipelotrichia		0.0199867		5.05583e-05		TRUE		4.59371e-57
Class Negativicutes		0.0197947		6.56532e-05		TRUE		1.07666e-55
Order Enterobacteriales		0.0158931		3.39765e-05		TRUE		5.47449e-46
Order Erysipelotrichales		0.0199867		5.05583e-05		TRUE		4.59371e-57
Order Selenomonadales		0.0197947		6.56532e-05		TRUE		1.07666e-55
Family Bacteroidaceae		0.0154211		3.62409e-05		TRUE		1.84668e-44
Family Enterobacteriaceae		0.0158931		3.39765e-05		TRUE		5.47449e-46
Family Erysipelotrichaceae		0.0199867		5.05583e-05		TRUE		4.59371e-57
Family Peptococcaceae		0.0142493		2.48372e-05		TRUE		9.72221e-42
Genus Alloprevotella		0.0100498		2.32588e-05		TRUE		1.74377e-29
Genus Bacteroides		0.0154211		3.62409e-05		TRUE		1.84668e-44
Genus Bifidobacterium		0.0288681		0.000101734		TRUE		1.33957e-80
Genus Catenibacterium		0.00744736		1.2731e-05		TRUE		1.57902e-22
Genus Intestinibacter		0.0230815		2.80593e-05		TRUE		7.78885e-68
Genus Parabacteroides		0.014867		2.9659e-05		TRUE		3.07892e-43
Genus Prevotella7		0.0175905		2.56798e-05		TRUE		1.36375e-51
Genus Ruminococcus1		0.0214761		4.02016e-05		TRUE		4.03751e-62
Genus Tyzzerella3		0.022303		7.04369e-05		TRUE		8.26564e-63
Genus Victivallis		0.0180517		4.32159e-05		TRUE		8.68025e-52

## Sheet: Table S9
Table S9 Inspected the horizontal pleiotropy through its intercept and provides estimates after correcting for the pleiotropic effects in the MR- Egger regression
Exposure		Outcome		Estimates		Intercept		P-value
Class Erysipelotrichia		Morning diurnal preference		0.00738983		0.00484689		0.525378
Class Negativicutes				0.0070552		-0.00469857		0.520494
Order Enterobacteriales				0.0136922		0.0109875		0.458711
Order Erysipelotrichales				0.00738983		0.00484689		0.525378
Order Selenomonadales				0.0070552		-0.00469857		0.520494
Family Bacteroidaceae				0.0154624		-0.01416		0.3951
Family Enterobacteriaceae				0.0136922		0.0109875		0.458711
Family Erysipelotrichaceae				0.00738983		0.00484689		0.525378
Family Peptococcaceae				0.00477649		0.00113963		0.818256
Genus Alloprevotella				0.0217088		-0.0191204		0.428184
Genus Bacteroides				0.0154624		-0.01416		0.3951
Genus Bifidobacterium				0.00456082		-0.00167165		0.720928
Genus Catenibacterium				0.0209356		0.00356641		0.875574
Genus Intestinibacter				0.00504052		0.000926876		0.856941
Genus Parabacteroides				0.0103633		-0.00667447		0.554616
Genus Prevotella7				0.0102481		0.00339579		0.74796
Genus Ruminococcus1				0.00522186		0.00495173		0.370753
Genus Tyzzerella3				0.0136363		-0.000263784		0.984913
Genus Victivallis				0.0122578		-0.0122895		0.34542

## Sheet: Table S10
Table S10 Verified the heterogeneity between the causal estimates of each SNPs in the IVW and MR- Egger methods
Exposure		Outcome		Methods		Q statistic		P-value
Class Erysipelotrichia		Morning diurnal preference		MR Egger		13.5434		0.259298
				Inverse variance weighted		14.073		0.29607
Class Negativicutes				MR Egger		18.9406		0.0410231
Class Negativicutes				Inverse variance weighted		19.7807		0.0484405
Order Enterobacteriales				MR Egger		5.14548		0.398385
Order Enterobacteriales				Inverse variance weighted		5.80817		0.445018
Order Erysipelotrichales				MR Egger		13.5434		0.259298
Order Erysipelotrichales				Inverse variance weighted		14.073		0.29607
Order Selenomonadales				MR Egger		18.9406		0.0410231
Order Selenomonadales				Inverse variance weighted		19.7807		0.0484405
Family Bacteroidaceae				MR Egger		9.35078		0.15479
Family Bacteroidaceae				Inverse variance weighted		10.6578		0.154259
Family Enterobacteriaceae				MR Egger		5.14548		0.398385
Family Enterobacteriaceae				Inverse variance weighted		5.80817		0.445018
Family Erysipelotrichaceae				MR Egger		13.5434		0.259298
Family Erysipelotrichaceae				Inverse variance weighted		14.073		0.29607
Family Peptococcaceae				MR Egger		5.26231		0.627986
Family Peptococcaceae				Inverse variance weighted		5.31924		0.722974
Genus Alloprevotella				MR Egger		4.53641		0.338252
Genus Alloprevotella				Inverse variance weighted		5.41619		0.367224
Genus Bacteroides				MR Egger		9.35078		0.15479
Genus Bacteroides				Inverse variance weighted		10.6578		0.154259
Genus Bifidobacterium				MR Egger		14.4145		0.2109
Genus Bifidobacterium				Inverse variance weighted		14.5905		0.264596
Genus Catenibacterium				MR Egger		0.641148		0.886951
Genus Catenibacterium				Inverse variance weighted		0.670167		0.954956
Genus Intestinibacter				MR Egger		7.45232		0.877363
Genus Intestinibacter				Inverse variance weighted		7.48613		0.914346
Genus Parabacteroides				MR Egger		4.52067		0.340104
Genus Parabacteroides				Inverse variance weighted		4.98946		0.417168
Genus Prevotella7				MR Egger		6.44621		0.694562
Genus Prevotella7				Inverse variance weighted		6.556		0.76659
Genus Ruminococcus1				MR Egger		6.47823		0.593823
Genus Ruminococcus1				Inverse variance weighted		7.37745		0.597884
Genus Tyzzerella3				MR Egger		18.3148		0.0745569
Genus Tyzzerella3				Inverse variance weighted		18.3155		0.106442
Genus Victivallis				MR Egger		8.36296		0.398842
Genus Victivallis				Inverse variance weighted		9.41373		0.399992
